# Supplementary material for: Reduced Intra- and Extracellular Circulating Postprandial Lysosomal Acid Lipase Activity in Patients with MASLD
Source: Metabolites. 2024 Dec 23;14(12):725. doi: 10.3390/metabo14120725 (PMC11679640; doi:10.3390/metabo14120725)
Supplement: Supplementary file 1 [file metabolites-14-00725-s001.zip]

Archive with 4 entries (4 files):
- Supplementary Figure S1.jpg
- Supplementary Figure S2.jpg
- Supplementary Figure S3.jpg
- Supplementary material 12-10-24.pdf
